# Supplementary material for: Frequent detection of CXCR4-using viruses among Brazilian blood donors with HIV-1 long-standing infection and unknown clinical stage: Analysis of massive parallel sequencing data
Source: Data Brief. 2015 Dec 17;6:267–74. doi: 10.1016/j.dib.2015.12.008 (PMC4706613; doi:10.1016/j.dib.2015.12.008)
Supplement: Supplementary file 1 — Supplementary material [file mmc1.zip]

Archive with 2 entries (2 files):
- coi_disclosure_PESSOA.pdf
- coi_disclosure_Sanabani.pdf
